# Supplementary material for: Synthesis, Antimicrobial, Anticancer, PASS, Molecular Docking, Molecular Dynamic Simulations & Pharmacokinetic Predictions of Some Methyl β-D-Galactopyranoside Analogs
Source: Molecules. 2021 Nov 20;26(22):7016. doi: 10.3390/molecules26227016 (PMC8621697; doi:10.3390/molecules26227016)
Supplement: Supplementary file 1 [file molecules-26-07016-s001.zip]

Archive with 1 entries (1 files):
- molecules-1421643-supplementary.pdf
